# Supplementary material for: Zika virus replication and cytopathic effects in liver cells
Source: PLoS One. 2019 Mar 20;14(3):e0214016. doi: 10.1371/journal.pone.0214016 (PMC6426209; doi:10.1371/journal.pone.0214016)
Supplement: S1 Dataset — (XLSX) [file pone.0214016.s001.xlsx]

## Sheet: Sheet1
Celltype	Day	supRNA	cellLyRNA	Replicate	PFUlog10	NS1log
1	1	0.031837	0.0340252	1	3.04	-0.508638
1	1	0.0319387	0.0347222	2
1	1	0.028082		3
1	1	0.0288767		4
1	2	0.0318674	0.0265393	1	4.19	0.0334238
1	2	0.0334336	0.0371747	2		-0.0268721
1	3	0.04662	0.0526316	1	6.31	2.28809
1	3	0.0472367	0.0534474	2		2.28373
1	3			3		2.10714
1	3			4		2.07515
1	6	0.0461255	0.0474383	1	0	2.94964
1	6	0.0469043	0.0490196	2		2.91962
1	6			3		2.70223
1	6			4		2.7434
1	8	0.0475059	0.050025	1	0	0.257679
1	8	0.0484027	0.0519751	2		0.457882
2	1	0.0375516	0.0314961	1	3.35
2	1	0.0368732	0.0317662	2
2	1	0.0309598		3
2	1	0.0307125		4
2	1	0.0320924		5
2	1	0.0321647		6
2	2	0.0443066	0.0361533	1	4.19	0.348305
2	2	0.043611	0.035727	2		0.187521
2	2	0.0335458		3
2	2	0.0359454		4
2	2	0.0356506		5
2	2	0.0357143		6
2	3	0.0433276	0.0409836	1	5.02	1.1014
2	3	0.043956	0.041806	2		0.957128
2	3	0.0384615		3
2	3	0.0393546		4
2	6	0.0449236	0.0379075	1	0	1.58984
2	6	0.0454339	0.0393082	2		1.53199
2	6	0.0391696		3
2	6	0.0392619		4
2	8	0.049456	0.0433088	1	0
2	8	0.0503778	0.0439754	2		-0.091515
2	8	0.0413565		3
2	8	0.0411353		4
3	1	0.0268025	0.0388048	1	2.54	-0.468521
3	1	0.0273448	0.0389105	2	4.1	-0.236572
3	1	0.0344353		3
3	1	0.0342818		4
3	2	0.029146	0.049975	1	1.7	1.56632
3	2	0.0290782	0.049505	2	5.29	1.62003
3	2	0.0407166		3		1.64137
3	2	0.0411523		4
3	3	0.0317763	0.0615006	1	2.6	2.48933
3	3	0.0323939	0.0610128	2	5.61	2.417
3	3	0.0501002		3		2.25567
3	3	0.0498504		4
3	6	0.0334896	0.0494071	1	1.7	2.26886
3	6	0.0337154	0.0491642	2	0	2.46015
3	6	0.0467727		3		2.4875
3	6	0.046729		4		2.55032
3	8	0.04095	0.0468823	1	0
3	8	0.0410004	0.0462963	2
3	8	0.0481464		3		0.0791812
3	8	0.0461894		4
